# Supplementary material for: Physalin F Promotes AFG3L2-Mediated Degradation of VISA/MAVS to Suppress Innate Immune Response to RNA Virus
Source: Pathogens. 2026 Jan 9;15(1):74. doi: 10.3390/pathogens15010074 (PMC12844614; doi:10.3390/pathogens15010074)
Supplement: Supplementary file 1 [file pathogens-15-00074-s001.zip]

Archive with 1 entries (1 files):
- pathogens-4090213-supplementary.pdf
